# Supplementary material for: Competition-cooperation mechanism between Escherichia coli and Staphylococcus aureus based on systems mapping
Source: Front Microbiol. 2023 Nov 6;14:1192574. doi: 10.3389/fmicb.2023.1192574 (PMC10657823; doi:10.3389/fmicb.2023.1192574)
Supplement: Supplementary file 1 [file Table_1.xlsx]

## Sheet: Table 1
Supplementary Table 1. Source information of E. coli and S. aureus strains.
E. coli		S. aureus
Sample	Source of Strain	Sample	Source of Strain
D1	1.2527(CGMCC)	J1	21676(CICC)
D2	1.1583(CGMCC)	J2	21600(CICC)
D3	1.1570(CGMCC)	J3	01334(ACCC)
D4	1.487(CGMCC)	J4	01340(ACCC)
D5	1.1571(CGMCC)	J5	01332(ACCC)
D6	1.1595(CGMCC)	J6	01331(ACCC)
D7	1.1280(CGMCC)	J7	01339(ACCC)
D8	1.2463(CGMCC)	J8	10341(CFCC)
D9	1.2389(CGMCC)	J9	1.8721(CGMCC)
D10	1.2385(CGMCC)	J10	1.1697(CGMCC)
D11	1.1739(CGMCC)	J11	1.1476(CGMCC)
D12	1.1645(CGMCC)	J12	141396(CPCC)
D13	1.365(CGMCC)	J13	140594(CPCC)
D14	1.2154(CGMCC)	J14	140575(CPCC)
D15	1.1747(CGMCC)	J15	21648(CICC)
D16	1.1740(CGMCC)	J16	10786(CICC)
D17	1.1632(CGMCC)	J17	22942(CICC)
D18	1.1636(CGMCC)	J18	AB94004(CCTCC)
D19	1.1566(CGMCC)	J19	AB91093(CCTCC)
D20	1.1557(CGMCC)	J20	AB91053(CCTCC)
D21	1.1499(CGMCC)	J21	23699(CICC)
D22	1.1126(CGMCC)	J22	23656(CICC)
D23	1.1102(CGMCC)	J23	22944(CICC)
D24	1.1746(CGMCC)	J24	J24*
D25	10047(CICC)	J25	1.2386(CGMCC)
D26	10221(CICC)	J26	10201(CICC)
D27	10222(CICC)	J27	J27*
D28	10223(CICC)	J28	J28*
D29	10224(CICC)	J29	141405(CPCC)
D30	10242(CICC)	J30	26003 (CMCC)
D31	10245(CICC)	J31	26112 (CMCC)
D32	10247(CICC)	J32	J32*
D33	1.2810(CGMCC)	J33	26001(CMCC)
D34	1.129(CGMCC)	J34	141431(CPCC)
D35	10250(CICC)	J35	140660(CPCC)
D36	1.1574(CGMCC)	J36	J36*
D37	1.505(CGMCC)	J37	ATCC43300
D38	1.747(CGMCC)	J38	J38*
D39	1.881(CGMCC)	J39	J39*
D40	10003(CICC)	J40	P1(CAU)
D41	1.3373(CGMCC)	J41	AB18(CAU)
D42	1.8723(CGMCC)	J42	CD1(CAU)
D43	10032(CICC)	J43	CD9(CAU)
D44	10243(CICC)	J44	CD7(CAU)
D45	1.2170(CGMCC)	J45	J45*
D46	D01(CYH)	J46	S01(CYH)
D47	D02(CYH)	J47	S02(CYH)
D48	D03(CYH)	J48	S03(CYH)
D49	D04(CYH)	J49	S04(CYH)
D50	D05(CYH)	J50	S05(CYH)
D51	D06(CYH)	J51	S06(CYH)
D52	D07(CYH)	J52	S07(CYH)
D53	D08(CYH)	J53	S08(CYH)
D54	D09(CYH)	J54	S09(CYH)
D55	D10(CYH)	J55	S10(CYH)
D56	D11(CYH)	J56	S11(CYH)
D57	D12(CYH)	J57	S12(CYH)
D58	D13(CYH)	J58	S13(CYH)
D59	D14(CYH)	J59	S14(CYH)
D60	D15(CYH)	J60	S15(CYH)
D61	D16(CYH)	J61	S16(CYH)
D62	D17(CYH)	J62	S17(CYH)
D63	D18(CYH)	J63	S18(CYH)
D64	D19(CYH)	J64	S19(CYH)
D65	D20(CYH)	J65	S20(CYH)
D66	D21(CYH)	J66	S21(CYH)
D67	D22(CYH)	J67	S22(CYH)
D68	D23(CYH)	J68	S23(CYH)
D69	D24(CYH)	J69	S24(CYH)
D70	D25(CYH)	J70	S25(CYH)
D71	D26(CYH)	J71	S26(CYH)
D72	D27(CYH)	J72	S27(CYH)
D73	D28(CYH)	J73	S28(CYH)
D74	D29(CYH)	J74	S29(CYH)
D75	D30(CYH)	J75	S30(CYH)
D76	D31(CYH)	J76	S31(CYH)
D77	D32(CYH)	J77	S32(CYH)
D78	D33(CYH)	J78	S33(CYH)
D79	D34(CYH)	J79	S34(CYH)
D80	D35(CYH)	J80	S35(CYH)
D81	D36(CYH)	J81	S36(CYH)
D82	D37(CYH)	J82	S37(CYH)
D83	D38(CYH)	J83	S38(CYH)
D84	D39(CYH)	J84	S39(CYH)
D85	D40(CYH)	J85	S40(CYH)
D86	D41(CYH)	J86	S41(CYH)
D87	D42(CYH)	J87	S42(CYH)
D88	D43(CYH)	J88	S43(CYH)
D89	D44(CYH)	J89	S44(CYH)
D90	D45(CYH)	J90	S45(CYH)
D91	D46(CYH)	J91	S46(CYH)
D92	D47(CYH)	J92	S47(CYH)
D93	D48(CYH)	J93	S48(CYH)
D94	D49(CYH)	J94	S49(CYH)
D95	D50(CYH)	J95	S50(CYH)
D96	D51(CYH)	J96	S51(CYH)
D97	D52(CYH)	J97	S52(CYH)
D98	D53(CYH)	J98	S53(CYH)
D99	D54(CYH)	J99	S54(CYH)
D100	D55(CYH)	J100	S55(CYH)
Note: CGMCC: China General Microbiological Culture Collection Center. CICC: China Center of Industrial Culture Collection. ACCC: Agricultural Culture Collection of China. CFCC: China Forestry Culture Collection Center. CPCC: China Pharmaceutical Culture Collection. CCTCC: China Center for Type Culture Collection. CMCC: National Center for Medical Culture Collections. CAU: China Agricultural Unive…

## Sheet: Table 2
Supplementary Table 2. The detailed information of 69 significant QTLs detected from E. coli in co-culture by systems mapping.
Number	Position	ref_base<->sample_base	Strand	Codon_mutate	aa_mutate	pos_start	pos_end	Locus tag	Gene symbol
1	E259918	G<->A	-	TTC<->TTT	F<->F	259045	260100	b0241	phoE
2	E321039	C<->T	+	ACC<->ACT	T<->T	320227	321081	b0305	rclR
3	E332775	C<->G	+	GGC<->GGG	G<->G	332371	333459	b0315	pdeL
4	E347967	T<->C	-	GCA<->GCG	A<->A	346857	348443	b0330	prpR
5	E353664	C<->A	+	ACA<->AAA	T<->K	352706	354592	b0335	prpE
6	E385953	T<->C	+	GTG<->GCG	V<->A	385232	386194	b0365	tauA
7	E437710	G<->C	-	CTC<->CTG	L<->L	437161	438135	b0419	yajO
8	E555930	T<->C	+	GAT<->GAC	D<->D	554611	555996	b0526	cysS
9	E704651	C<->T	+	ATC<->ATT	I<->I	703944	705890	b0679	nagE
10	E812380	T<->C	+	TAT<->TAC	Y<->Y	812270	812947	b0778	bioD
11	E828301	G<->A	-	ACC<->ACT	T<->T	827245	828981	b0794	ybhF
12	E1154516	T<->C	+	CAT<->CAC	H<->H	1154112	1155134	b1097	mltG
13	E1172440	G<->A	-	CTG<->TTG	L<->L	1170518	1173964	b1114	mfd
14	E1322266	T<->C	-	CCA<->CCG	P<->P	1321384	1322946	b1264	trpE
15	E1693965	A<->G	-	CTG<->CCG	L<->P	1692890	1694263	b1616	uidB
16	E1828705	G<->T	-	CCC<->ACC	P<->T	1828256	1829734	b1746	astD
17	E1992542	T<->G	-	ACA<->ACC	T<->T	1992269	1992817	b1912	pgsA
18	E2015702	T<->C	+	TTG<->CTG	L<->L	2014880	2015875	b1939	fliG
19	E2025611	C<->G	+	ACC<->AGC	T<->S	2025511	2026326	b1955	yedP
20	E2025762	G<->A	+	GAG<->GAA	E<->E	2025511	2026326	b1955	yedP
21	E2026989	A<->G	-	CGT<->CGC	R<->R	2026323	2028017	b1956	dgcQ
22	E2027529	T<->C	-	CTA<->CTG	L<->L	2026323	2028017	b1956	dgcQ
23	E2027775	T<->C	-	TTA<->TTG	L<->L	2026323	2028017	b1956	dgcQ
24	E2027829	A<->T	-	GTT<->GTA	V<->V	2026323	2028017	b1956	dgcQ
25	E2028191	C<->A	-	GTG<->GTT	V<->V	2028188	2028370	b1957	yodC
26	E2035966	T<->G	+	CCT<->CCG	P<->P	2035835	2036686	b1967	hchA
27	E2036536	A<->G	+	GAA<->GAG	E<->E	2035835	2036686	b1967	hchA
28	E2036557	T<->C	+	AAT<->AAC	N<->N	2035835	2036686	b1967	hchA
29	E2357223	A<->T	+	CAG<->CTG	Q<->L	2356904	2357803	b2244	rpnE
30	E2357245	C<->T	+	GTC<->GTT	V<->V	2356904	2357803	b2244	rpnE
31	E2479249	A<->C	+	GTA<->GTC	V<->V	2479202	2480530	b2366	dsdA
32	E2501369	G<->A	+	GCG<->GCA	A<->A	2501130	2501987	b2382	ypdC
33	E2683642	T<->C	+	ACT<->ACC	T<->T	2682863	2684056	b2550	yphH
34	E2852618	G<->A	+	GCG<->GCA	A<->A	2852136	2853257	b2729	hypD
35	E2901395	A<->C	+	ATA<->ATC	I<->I	2900592	2901869	b2775	yqcE
36	E2979738	A<->G	+	ATT<->GTT	I<->V	2979021	2979956	b2839	lysR
37	E3310617	G<->A	-	GCC<->GCT	A<->A	3309033	3311168	b3164	pnp
38	E3371767	C<->T	-	GCA<->ACA	A<->T	3371084	3372574	b3224	nanT
39	E3414424	T<->C	+	ACT<->ACC	T<->T	3413864	3415021	b3265	acrE
40	E3599089	T<->A	-	GCA<->GCT	A<->A	3598555	3599658	b3460	livJ
41	E3627022	T<->C	-	ACA<->ACG	T<->T	3626803	3629538	b3486	rbbA
42	E3691807	T<->C	-	GTA<->GTG	V<->V	3690268	3692607	b3532	bcsB
43	E3857511	C<->T	-	GGG<->GGA	G<->G	3856911	3858404	b3678	yidJ
44	E3859490	T<->C	-	CTA<->CTG	L<->L	3858401	3860116	b3679	yidK
45	E3926210	T<->C	-	GCA<->GCG	A<->A	3926012	3926455	b3742	mioC
46	E3989817	A<->C	-	CTT<->CTG	L<->L	3989088	3989828	b3804	hemD
47	E4009397	C<->T	+	GAC<->GAT	D<->D	4009170	4010192	b3825	pldB
48	E4125943	G<->A	-	CTG<->TTG	L<->L	4124612	4126810	b3935	priA
49	E4140281	A<->C	-	GCT<->GCG	A<->A	4139720	4142221	b3947	ptsA
50	E4160157	G<->A	-	CTG<->TTG	L<->L	4159390	4160790	b3962	sthA
51	E4217255	C<->T	+	GGC<->GGT	G<->G	4217109	4218413	b4015	aceA
52	E4290300	T<->C	+	TTG<->CTG	L<->L	4289808	4290479	b4072	nrfC
53	E4300053	A<->G	-	TAT<->TAC	Y<->Y	4299564	4301030	b4080	mdtP
54	E4300198	C<->T	-	AGA<->AAA	R<->K	4299564	4301030	b4080	mdtP
55	E4305473	G<->A	-	ACC<->ACT	T<->T	4304612	4306597	b4083	yjcS
56	E4319472	C<->T	-	CCG<->CCA	P<->P	4318761	4319606	b4098	phnJ
57	E4320637	C<->T	-	GAG<->GAA	E<->E	4319599	4320663	b4099	phnI
58	E4323915	A<->G	-	TTT<->TTC	F<->F	4323336	4324352	b4105	phnD
59	E4323969	G<->A	-	GAC<->GAT	D<->D	4323336	4324352	b4105	phnD
60	E4328506	A<->G	+	ATC<->GTC	I<->V	4327135	4329363	b4109	rdcA
61	E4351396	T<->C	-	GTA<->GTG	V<->V	4350031	4351662	b4125	dcuS
62	E4450039	T<->A	+	GTT<->GTA	V<->V	4449962	4450918	b4227	ytfQ
63	E4544464	A<->T	+	GAG<->GTG	E<->V	4544304	4545029	b4316	fimC
64	E4546272	A<->C	+	ACC<->CCC	T<->P	4545096	4547732	b4317	fimD
65	E4588098	T<->C	-	CTA<->CTG	L<->L	4587909	4588865	b4352	yjiA
66	E4588212	T<->C	-	GCA<->GCG	A<->A	4587909	4588865	b4352	yjiA
67	E4588503	A<->G	-	TAT<->TAC	Y<->Y	4587909	4588865	b4352	yjiA
68	E4638927	C<->A	+	CAC<->CAA	H<->Q	4638178	4639530	b4400	creD
69	E4639023	A<->G	+	GTA<->GTG	V<->V	4638178	4639530	b4400	creD

## Sheet: Table 3
Supplementary Table 3. The detailed information of 59 significant QTLs detected from S. aureus in co-culture by systems mapping.
Number	Position	ref_base<->sample_base	Strand	Codon_mutate	aa_mutate	pos_start	pos_end	Locus tag	Gene symbol
1	S15458	T<->A	+	GGT<->GGA	G<->G	15414	15743	SAOUHSC_00012	SAOUHSC_00012
2	S18196	G<->A	+	GTT<->ATT	V<->I	17365	18303	SAOUHSC_00014	SAOUHSC_00014
3	S18878	G<->T	+	ACG<->ACT	T<->T	18318	20285	SAOUHSC_00015	gdpP
4	S25084	C<->T	+	CTA<->TTA	L<->L	24931	25632	SAOUHSC_00020	walR
5	S27706	A<->T	+	GTA<->GTT	V<->V	27515	28798	SAOUHSC_00022	walH
6	S28969	G<->A	+	TTG<->TTA	L<->L	28799	29587	SAOUHSC_00023	walI
7	S34128	C<->T	+	TAC<->TAT	Y<->Y	33691	34170	SAOUHSC_00027	orfX
8	S56160	G<->T	+	ACG<->ACT	T<->T	55462	56232	SAOUHSC_00052	csa1A
9	S58518	T<->G	+	ACT<->ACG	T<->T	57955	58722	SAOUHSC_00055	SAOUHSC_00055
10	S90289	A<->G	+	AAA<->AAG	K<->K	90203	90967	SAOUHSC_00083	sbnI
11	S106989	G<->A	-	CTA<->TTA	L<->L	106507	107322	SAOUHSC_00102	phnE1
12	S124763	A<->G	+	CCA<->CCG	P<->P	124503	125612	SAOUHSC_00119	capF
13	S134253	T<->C	+	AAT<->AAC	N<->N	133576	134838	SAOUHSC_00128	capO
14	S145101	T<->A	+	GTT<->GTA	V<->V	144157	145188	SAOUHSC_00139	SAOUHSC_00139
15	S188777	G<->A	-	ATC<->ATT	I<->I	188732	189505	SAOUHSC_00172	SAOUHSC_00172
16	S188882	G<->A	-	AAC<->AAT	N<->N	188732	189505	SAOUHSC_00172	SAOUHSC_00172
17	S188888	A<->G	-	CCT<->CCC	P<->P	188732	189505	SAOUHSC_00172	SAOUHSC_00172
18	S189435	T<->C	-	GAT<->GGT	D<->G	188732	189505	SAOUHSC_00172	SAOUHSC_00172
19	S242072	T<->A	+	GAT<->GAA	D<->E	241836	243377	SAOUHSC_00222	tarL'
20	S265092	A<->T	-	GGT<->GGA	G<->G	264825	266201	SAOUHSC_00246	SAOUHSC_00246
21	S265098	C<->T	-	GCG<->GCA	A<->A	264825	266201	SAOUHSC_00246	SAOUHSC_00246
22	S265104	T<->A	-	ATA<->ATT	I<->I	264825	266201	SAOUHSC_00246	SAOUHSC_00246
23	S280828	T<->A	+	GAT<->GAA	D<->E	280022	281356	SAOUHSC_00261	essB
24	S290411	C<->T	+	ACC<->ACT	T<->T	290124	290807	SAOUHSC_00270	SAOUHSC_00270
25	S293353	T<->A	+	CTT<->CAT	L<->H	293073	293573	SAOUHSC_00276	SAOUHSC_00276
26	S301259	G<->A	+	TTG<->TTA	L<->L	300438	301487	SAOUHSC_00285	SAOUHSC_00285
27	S301667	A<->G	+	ACA<->ACG	T<->T	301500	302177	SAOUHSC_00287	SAOUHSC_00287
28	S306064	A<->G	+	GTA<->GTG	V<->V	305786	307006	SAOUHSC_00293	SAOUHSC_00293
29	S306067	A<->G	+	TTA<->TTG	L<->L	305786	307006	SAOUHSC_00293	SAOUHSC_00293
30	S306715	C<->T	+	AGC<->AGT	S<->S	305786	307006	SAOUHSC_00293	SAOUHSC_00293
31	S307758	G<->A	-	CTG<->TTG	L<->L	307111	308643	SAOUHSC_00294	nanT
32	S319832	A<->T	+	ACA<->ACT	T<->T	319041	320042	SAOUHSC_00304	SAOUHSC_00304
33	S321552	C<->T	+	CAC<->CAT	H<->H	321199	322143	SAOUHSC_00307	sirTM
34	S321555	T<->C	+	ATT<->ATC	I<->I	321199	322143	SAOUHSC_00307	sirTM
35	S335299	G<->A	+	GTG<->GTA	V<->V	335027	335593	SAOUHSC_00320	SAOUHSC_00320
36	S335314	A<->G	+	CCA<->CCG	P<->P	335027	335593	SAOUHSC_00320	SAOUHSC_00320
37	S383182	T<->C	+	GAT<->GAC	D<->D	381704	383245	SAOUHSC_00375	guaA
38	S407467	C<->T	+	TAC<->TAT	Y<->Y	407345	408082	SAOUHSC_00405	lpl9
39	S411210	G<->A	+	GAG<->GAA	E<->E	410722	411924	SAOUHSC_00410	zagA
40	S411300	A<->T	+	CTA<->CTT	L<->L	410722	411924	SAOUHSC_00410	zagA
41	S441901	G<->T	+	GCG<->GCT	A<->A	441635	443275	SAOUHSC_00438	treC
42	S510230	C<->T	+	GAC<->GAT	D<->D	509574	510629	SAOUHSC_00508	SAOUHSC_00508
43	S588043	A<->G	+	GTA<->GTG	V<->V	587591	588232	SAOUHSC_00586	SAOUHSC_00586
44	S589872	C<->A	+	CCC<->CCA	P<->P	589837	590430	SAOUHSC_00591	SAOUHSC_00591
45	S590022	G<->T	+	GTG<->GTT	V<->V	589837	590430	SAOUHSC_00591	SAOUHSC_00591
46	S781312	C<->T	+	GTC<->GTT	V<->V	780410	781927	SAOUHSC_00798	pgm
47	S794956	G<->A	+	TCG<->TCA	S<->S	792986	795769	SAOUHSC_00812	clfA
48	S795397	T<->C	+	GAT<->GAC	D<->D	792986	795769	SAOUHSC_00812	clfA
49	S909004	A<->G	+	AGA<->AGG	R<->R	908438	909424	SAOUHSC_00936	trfB
50	S1239353	A<->T	-	GGT<->GGA	G<->G	1239095	1239571	SAOUHSC_01282	bsaA
51	S1385635	C<->T	-	AGC<->AAC	S<->N	1376091	1404698	SAOUHSC_01447	ebh
52	S1385806	G<->C	-	GCT<->GGT	A<->G	1376091	1404698	SAOUHSC_01447	ebh
53	S1388706	T<->A	-	GCA<->GCT	A<->A	1376091	1404698	SAOUHSC_01447	ebh
54	S1401126	G<->A	-	ATC<->ATT	I<->I	1376091	1404698	SAOUHSC_01447	ebh
55	S1401128	T<->C	-	ATC<->GTT	I<->V	1376091	1404698	SAOUHSC_01447	ebh
56	S1731046	T<->G	-	GGA<->GGC	G<->G	1730527	1731675	SAOUHSC_01825	nifZ
57	S1814914	G<->A	+	GAC<->AAC	D<->N	1814821	1815429	SAOUHSC_01905	SAOUHSC_01905
58	S1847871	T<->C	-	AAA<->GAA	K<->E	1847797	1848015	SAOUHSC_01943	SAOUHSC_01943
59	S1967000	T<->C	+	AGT<->AGC	S<->S	1966974	1968119	SAOUHSC_02090	SAOUHSC_02090

## Sheet: Table 4
Supplementary Table 4. Annotation information of 57 genes in E. coli.
Number	Locus tag	Gene symbol	Gene description	GO annotion
1	b0241	phoE	outer membrane porin PhoE	GO:0009274; GO:0009279
2	b0305	rclR	DNA-binding transcriptional activator RclR	GO:0006350; GO:0016563
3	b0315	pdeL	DNA-binding transcriptional regulator/c-di-GMP phosphodiesterase PdeL	GO:0006355
4	b0330	prpR	DNA-binding transcriptional dual regulator PrpR	GO:0005737; GO:0006350; GO:0016564; GO:0019395
5	b0335	prpE	propionyl-CoA synthetase	GO:0005737; GO:0019395
6	b0365	tauA	taurine ABC transporter periplasmic binding protein	GO:0006790; GO:0009310; GO:0042597
7	b0419	yajO	1-deoxyxylulose-5-phosphate synthase YajO	-
8	b0526	cysS	cysteine--tRNA ligase	GO:0005737; GO:0006418
9	b0679	nagE	N-acetylglucosamine-specific PTS enzyme IIABC component	GO:0009274; GO:0009310; GO:0019866; GO:0046349
10	b0778	bioD	dethiobiotin synthetase	GO:0009102
11	b0794	ybhF	ABC exporter ATP binding subunit YbhF	GO:0005737
12	b1097	mltG	endolytic murein transglycosylase	-
13	b1114	mfd	transcription-repair coupling factor	GO:0005737; GO:0006350
14	b1264	trpE	anthranilate synthase subunit TrpE	GO:0000162
15	b1616	uidB	glucuronide:H(+) symporter	GO:0009274; GO:0016052; GO:0019866
16	b1746	astD	aldehyde dehydrogenase	GO:0009063
17	b1912	pgsA	CDP-diacylglycerol--glycerol-3-phosphate 3-phosphatidyltransferase	GO:0008654; GO:0009274; GO:0019866
18	b1939	fliG	flagellar motor switch protein FliG	GO:0009296; GO:0019861; GO:0042330
19	b1955	yedP	putative mannosyl-3-phosphoglycerate phosphatase	-
20	b1956	dgcQ	diguanylate cyclase DgcQ	-
21	b1957	yodC	protein YodC	-
22	b1967	hchA	protein/nucleic acid deglycase 1	-
23	b2244	rpnE	inactive recombination-promoting nuclease-like protein RpnE	-
24	b2366	dsdA	D-serine ammonia-lyase	GO:0005737; GO:0009063
25	b2382	ypdC	putative AraC-type DNA-binding transcriptional regulator YpdC	GO:0006350; GO:0016563
26	b2550	yphH	putative DNA-binding transcriptional regulator, NAGC-like	GO:0006355
27	b2729	hypD	Fe-(CN)2CO cofactor assembly scaffold protein HypD	GO:0006464; GO:0009061
28	b2775	yqcE	putative transport protein YqcE	-
29	b2839	lysR	DNA-binding transcriptional dual regulator LysR	GO:0005737; GO:0006350; GO:0009089; GO:0016563; GO:0016564
30	b3164	pnp	polynucleotide phosphorylase	GO:0005737; GO:0006401
31	b3224	nanT	N-acetylneuraminate:H(+) symporter	GO:0009274; GO:0019866; GO:0046349
32	b3265	acrE	multidrug efflux pump membrane fusion lipoprotein AcrE	GO:0009274; GO:0019866
33	b3460	livJ	branched chain amino acid/phenylalanine ABC transporter periplasmic binding protein	GO:0009098; GO:0042597
34	b3486	rbbA	ribosome-associated ATPase	GO:0005737; GO:0006412
35	b3532	bcsB	cellulose synthase periplasmic subunit	-
36	b3678	yidJ	putative sulfatase/phosphatase YidJ	GO:0006790
37	b3679	yidK	putative transporter YidK	GO:0009274; GO:0019866
38	b3742	mioC	flavoprotein MioC	GO:0006261
39	b3804	hemD	uroporphyrinogen-III synthase	-
40	b3825	pldB	lysophospholipase L2	GO:0006793
41	b3935	priA	primosomal protein N'	GO:0005737; GO:0006261
42	b3947	ptsA	putative PTS multiphosphoryl transfer protein PtsA	GO:0016052
43	b3962	sthA	soluble pyridine nucleotide transhydrogenase	GO:0005737; GO:0009226
44	b4015	aceA	isocitrate lyase	GO:0005737; GO:0006097
45	b4072	nrfC	putative menaquinol-cytochrome c reductase 4Fe-4S subunit	GO:0009061; GO:0009274; GO:0019866
46	b4080	mdtP	putative multidrug efflux pump outer membrane channel	GO:0009274; GO:0009279
47	b4083	yjcS	linear primary-alkylsulfatase	GO:0006790
48	b4098	phnJ	carbon-phosphorus lyase core complex subunit PhnJ	-
49	b4099	phnI	carbon-phosphorus lyase core complex subunit PhnI	GO:0006793
50	b4105	phnD	phosphonate/phosphate ABC transporter periplasmic binding protein	GO:0006793; GO:0042597
51	b4109	rdcA	regulator of diguanylate cyclase RdcA	-
52	b4125	dcuS	sensor histidine kinase DcuS	GO:0006464; GO:0009061; GO:0009274
53	b4227	ytfQ	galactofuranose ABC transporter periplasmic binding protein	GO:0042597
54	b4316	fimC	type 1 fimbriae periplasmic chaperone	GO:0006457; GO:0009289; GO:0042597
55	b4317	fimD	type I fimbriae usher protein	GO:0009274; GO:0009279
56	b4352	yjiA	P-loop guanosine triphosphatase YjiA	-
57	b4400	creD	putative inner membrane protein CreD	GO:0009274; GO:0019866

## Sheet: Table 5
Supplementary Table 5. Annotation information of 43 genes in S. aureus.
Number	Locus tag	Gene symbol	Gene description	GO annotion
1	SAOUHSC_00012	SAOUHSC_00012	hypothetical protein	GO:0016021
2	SAOUHSC_00014	SAOUHSC_00014	hypothetical protein	GO:0016021
3	SAOUHSC_00015	gdpP	hypothetical protein	GO:0003676; GO:0004309; GO:0005737; GO:0005886; GO:0006798; GO:0016021; GO:0046872
4	SAOUHSC_00020	walR	two-component response regulator	GO:0000156; GO:0000976; GO:0001216; GO:0005829; GO:0032993
5	SAOUHSC_00022	walH	hypothetical protein	GO:0016021
6	SAOUHSC_00023	walI	hypothetical protein	GO:0016021; GO:1900231
7	SAOUHSC_00027	orfX	23S rRNA (pseudouridine(1915)-N(3))-methyltransferase RlmH	GO:0005737; GO:0070038
8	SAOUHSC_00052	csa1A	hypothetical protein	GO:0005886
9	SAOUHSC_00055	SAOUHSC_00055	hypothetical protein	GO:0005886
10	SAOUHSC_00083	sbnI	hypothetical protein	GO:0003677; GO:0005524; GO:0005694; GO:0007059; GO:0016301; GO:0016773; GO:0019290; GO:0045881
11	SAOUHSC_00102	phnE1	phosphonates ABC transporter permease	GO:0005887; GO:0015416; GO:0015675
12	SAOUHSC_00119	capF	capsular polysaccharide biosynthesis protein Cap8F	GO:0003824
13	SAOUHSC_00128	capO	cap5O protein/UDP-N-acetyl-D-mannosaminuronic acid dehydrogenase	GO:0000271; GO:0016616; GO:0016628; GO:0051287
14	SAOUHSC_00139	SAOUHSC_00139	hypothetical protein	GO:0003995; GO:0033539; GO:0050660
15	SAOUHSC_00172	SAOUHSC_00172	hypothetical protein	GO:0005886; GO:0016021
16	SAOUHSC_00222	tarL'	teichoic acid biosynthesis protein TagB	GO:0005886; GO:0019350; GO:0047355; GO:0047356; GO:0071555
17	SAOUHSC_00246	SAOUHSC_00246	drug transporter	GO:0005887;GO:0022857; GO:0055085
18	SAOUHSC_00261	essB	hypothetical protein	GO:0005886; GO:0016021
19	SAOUHSC_00270	SAOUHSC_00270	hypothetical protein	GO:0016021
20	SAOUHSC_00276	SAOUHSC_00276	hypothetical protein	-
21	SAOUHSC_00285	SAOUHSC_00285	hypothetical protein	GO:0016021
22	SAOUHSC_00287	SAOUHSC_00287	ABC transporter ATP-binding protein	GO:0005524; GO:0005886; GO:0022857; GO:0042626; GO:0055085
23	SAOUHSC_00293	SAOUHSC_00293	hypothetical protein	GO:0005337; GO:0005887; GO:0015293; GO:1901642
24	SAOUHSC_00294	nanT	hypothetical protein	GO:0006814; GO:0015293; GO:0016021
25	SAOUHSC_00304	SAOUHSC_00304	hypothetical protein	GO:0005829; GO:0016705
26	SAOUHSC_00307	sirTM	hypothetical protein	GO:0016740
27	SAOUHSC_00320	SAOUHSC_00320	NADPH-dependent FMN reductase	GO:0016491
28	SAOUHSC_00375	guaA	GMP synthase	GO:0003921; GO:0005524; GO:0005829; GO:0006177; GO:0006541; GO:0016462
29	SAOUHSC_00405	lpl9	hypothetical protein	GO:0005886
30	SAOUHSC_00410	zagA	hypothetical protein	-
31	SAOUHSC_00438	treC	alpha amylase family protein	GO:0004556; GO:0005737; GO:0005993; GO:0008788; GO:0009313
32	SAOUHSC_00508	SAOUHSC_00508	hypothetical protein	GO:0016021
33	SAOUHSC_00586	SAOUHSC_00586	hypothetical protein	GO:0016021
34	SAOUHSC_00591	SAOUHSC_00591	hypothetical protein	GO:0016021
35	SAOUHSC_00798	pgm	2,3-bisphosphoglycerate-independent phosphoglycerate mutase	GO:0006007; GO:0030145; GO:0044262; GO:0046537
36	SAOUHSC_00812	clfA	clumping factor	GO:0001968; GO:0005576; GO:0005618; GO:0007155; GO:0009405; GO:0070051; GO:0098630
37	SAOUHSC_00936	trfB	hypothetical protein	-
38	SAOUHSC_01282	bsaA	glutathione peroxidase	GO:0004602; GO:0006979
39	SAOUHSC_01447	ebh	hypothetical protein	GO:0005886; GO:0009405; GO:0016021
40	SAOUHSC_01825	nifZ	hypothetical protein	GO:0003824
41	SAOUHSC_01905	SAOUHSC_01905	Truncated transposase, putative	-
42	SAOUHSC_01943	SAOUHSC_01943	Uncharacterized protein	-
43	SAOUHSC_02090	SAOUHSC_02090	hypothetical protein	GO:0003824; GO:0046872; GO:0051536

## Sheet: Table 6
Supplementary Table 6. The number of information about the direct effects, indirect genetic effects, and genome-genome epistatic effect network maps of E. coli and S. aureus. There are 60 significant QTLs with 4 genotypes from E. coli, 49 significant QTLs with 4 genotypes from S. aureus, and 230 QTL combinations in two bacteria.
Pair	LR Index	LR	Number of genotypes	E. coli						S. aureus
				QTL	Position	Gene	Index 1	Index 2	Index 3	QTL	Position	Gene	Index 1	Index 2	Index 3
1	23367	503.331	4	1	E259918	phoE	1	1	1	50	S1239353	bsaA	43	43	1
2	23382	450.902	4	1	E259918	phoE	1	1	2	51	S1385635	ebh	44	44	2
3	26422	488.612	4	2	E321039	rclR	2	2	3	18	S189435	SAOUHSC_00172	15	15	3
4	26940	465.427	4	3	E332775	pdeL	3	3	4	51	S1385635	ebh	44	44	4
5	28687	464.942	4	4	E347967	prpR	4	4	5	18	S189435	SAOUHSC_00172	15	15	5
6	33808	507.437	4	5	E353664	prpE	5	5	6	51	S1385635	ebh	44	44	6
7	37590	481.715	4	6	E385953	tauA	6	6	7	12	S124763	capF	10	10	7
8	37674	455.471	4	6	E385953	tauA	6	6	8	35	S335299	SAOUHSC_00320	29	29	8
9	37704	456.625	4	6	E385953	tauA	6	6	9	39	S411210	zagA	33	33	9
10	37821	484.476	4	6	E385953	tauA	6	6	10	51	S1385635	ebh	44	44	10
11	39430	489.359	4	7	E437710	yajO	7	7	11	12	S124763	capF	10	10	11
12	39449	456.145	4	7	E437710	yajO	7	7	12	15	S188777	SAOUHSC_00172	12	12	12
13	46397	464.885	4	8	E555930	cysS	8	8	13	12	S124763	capF	10	10	13
14	46421	466.379	4	8	E555930	cysS	8	8	14	18	S189435	SAOUHSC_00172	15	15	14
15	46461	462.103	4	8	E555930	cysS	8	8	15	26	S301259	SAOUHSC_00285	21	21	15
16	46546	481.405	4	8	E555930	cysS	8	8	16	47	S794956	clfA	40	40	16
17	46617	485.028	4	8	E555930	cysS	8	8	17	51	S1385635	ebh	44	44	17
18	55228	484.473	4	9	E704651	nagE	9	9	18	12	S124763	capF	10	10	18
19	61255	451.118	3	10	E812380	bioD	-	-	-	54	S1401126	ebh	-	-	-
20	62038	484.423	3	11	E828301	ybhF	-	-	-	25	S293353	SAOUHSC_00276	-	-	-
21	72837	456.17	4	12	E1154516	mltG	10	10	19	12	S124763	capF	10	10	19
22	74072	453.282	4	13	E1172440	mfd	11	11	20	11	S106989	phnE1	9	9	20
23	74078	463.795	4	13	E1172440	mfd	11	11	21	12	S124763	capF	10	10	21
24	74207	453.843	4	13	E1172440	mfd	11	11	22	42	S510230	SAOUHSC_00508	36	36	22
25	74326	465.578	4	13	E1172440	mfd	11	11	23	52	S1385806	ebh	45	45	23
26	81618	457.313	4	14	E1322266	trpE	12	12	24	18	S189435	SAOUHSC_00172	15	15	24
27	97281	468.799	4	15	E1693965	uidB	13	13	25	15	S188777	SAOUHSC_00172	12	12	25
28	97282	466.797	4	15	E1693965	uidB	13	13	26	16	S188882	SAOUHSC_00172	13	13	26
29	97283	475.747	4	15	E1693965	uidB	13	13	27	17	S188888	SAOUHSC_00172	14	14	27
30	97418	465.265	4	15	E1693965	uidB	13	13	28	56	S1731046	nifZ	47	47	28
31	106478	452.426	4	16	E1828705	astD	14	14	29	12	S124763	capF	10	10	29
32	114230	464.016	4	17	E1992542	pgsA	15	15	30	11	S106989	phnE1	9	9	30
33	114349	474.358	4	17	E1992542	pgsA	15	15	31	39	S411210	zagA	33	33	31
34	117604	508.001	4	18	E2015702	fliG	16	16	32	52	S1385806	ebh	45	45	32
35	126424	503.44	4	19	E2025611	yedP	17	17	33	51	S1385635	ebh	44	44	33
36	126948	499.027	4	20	E2025762	yedP	18	18	34	51	S1385635	ebh	44	44	34
37	127950	475.454	4	21	E2026989	dgcQ	19	19	35	51	S1385635	ebh	44	44	35
38	128549	499.604	4	22	E2027529	dgcQ	20	20	36	51	S1385635	ebh	44	44	36
39	128849	482.024	4	23	E2027775	dgcQ	21	21	37	51	S1385635	ebh	44	44	37
40	129158	467.139	4	24	E2027829	dgcQ	22	22	38	51	S1385635	ebh	44	44	38
41	129453	469.542	4	25	E2028191	yodC	23	23	39	51	S1385635	ebh	44	44	39
42	134069	499.257	4	26	E2035966	hchA	24	24	40	51	S1385635	ebh	44	44	40
43	134763	505.76	4	27	E2036536	hchA	25	25	41	51	S1385635	ebh	44	44	41
44	135058	453.604	4	28	E2036557	hchA	26	26	42	51	S1385635	ebh	44	44	42
45	151893	489.208	4	29	E2357223	rpnE	27	27	43	2	S18196	SAOUHSC_00014	2	2	43
46	151894	496.651	4	29	E2357223	rpnE	27	27	44	3	S18878	gdpP	3	3	44
47	151903	458.912	4	29	E2357223	rpnE	27	27	45	7	S34128	orfX	7	7	45
48	151938	465.574	4	29	E2357223	rpnE	27	27	46	15	S188777	SAOUHSC_00172	12	12	46
49	151939	459.417	4	29	E2357223	rpnE	27	27	47	16	S188882	SAOUHSC_00172	13	13	47
50	151941	478.498	4	29	E2357223	rpnE	27	27	48	17	S188888	SAOUHSC_00172	14	14	48
51	151943	476.264	4	29	E2357223	rpnE	27	27	49	18	S189435	SAOUHSC_00172	15	15	49
52	151957	450.29	4	29	E2357223	rpnE	27	27	50	20	S265092	SAOUHSC_00246	17	17	50
53	151973	472.732	4	29	E2357223	rpnE	27	27	51	28	S306064	SAOUHSC_00293	23	23	51
54	151994	463.298	4	29	E2357223	rpnE	27	27	52	39	S411210	zagA	33	33	52
55	152044	473.309	4	29	E2357223	rpnE	27	27	53	50	S1239353	bsaA	43	43	53
56	152197	460.982	4	30	E2357245	rpnE	28	28	54	15	S188777	SAOUHSC_00172	12	12	54
57	159059	464.616	3	31	E2479249	dsdA	-	-	-	9	S58518	SAOUHSC_00055	-	-	-
58	159599	459.452	4	32	E2501369	ypdC	29	29	55	2	S18196	SAOUHSC_00014	2	2	55
59	159600	474.253	4	32	E2501369	ypdC	29	29	56	3	S18878	gdpP	3	3	56
60	159618	502.392	4	32	E2501369	ypdC	29	29	57	7	S34128	orfX	7	7	57
61	159656	467.478	4	32	E2501369	ypdC	29	29	58	11	S106989	phnE1	9	9	58
62	159662	488.658	4	32	E2501369	ypdC	29	29	59	12	S124763	capF	10	10	59
63	159682	459.677	4	32	E2501369	ypdC	29	29	60	15	S188777	SAOUHSC_00172	12	12	60
64	159683	460.24	4	32	E2501369	ypdC	29	29	61	16	S188882	SAOUHSC_00172	13	13	61
65	159685	471.361	4	32	E2501369	ypdC	29	29	62	17	S188888	SAOUHSC_00172	14	14	62
66	159687	498.51	4	32	E2501369	ypdC	29	29	63	18	S189435	SAOUHSC_00172	15	15	63
67	159732	451.86	4	32	E2501369	ypdC	29	29	64	27	S301667	SAOUHSC_00287	22	22	64
68	159736	455.111	4	32	E2501369	ypdC	29	29	65	30	S306715	SAOUHSC_00293	25	25	65
69	159753	481	4	32	E2501369	ypdC	29	29	66	35	S335299	SAOUHSC_00320	29	29	66
70	159754	470.484	4	32	E2501369	ypdC	29	29	67	36	S335314	SAOUHSC_00320	30	30	67
71	159773	478.946	4	32	E2501369	ypdC	29	29	68	37	S383182	guaA	31	31	68
72	159781	511.476	4	32	E2501369	ypdC	29	29	69	38	S407467	lpl9	32	32	69
73	159791	483.836	4	32	E2501369	ypdC	29	29	70	42	S510230	SAOUHSC_00508	36	36	70
74	159804	469.903	4	32	E2501369	ypdC	29	29	71	44	S589872	SAOUHSC_00591	37	37	71
75	159835	457.67	4	32	E2501369	ypdC	29	29	72	47	S794956	clfA	40	40	72
76	159861	453.185	4	32	E2501369	ypdC	29	29	73	49	S909004	trfB	42	42	73
77	159899	462.078	4	32	E2501369	ypdC	29	29	74	50	S1239353	bsaA	43	43	74
78	159917	485.832	4	32	E2501369	ypdC	29	29	75	52	S1385806	ebh	45	45	75
79	159922	463.234	4	32	E2501369	ypdC	29	29	76	53	S1388706	ebh	46	46	76
80	159963	525.463	4	32	E2501369	ypdC	29	29	77	57	S1814914	SAOUHSC_01905	48	48	77
81	168561	502.608	4	34	E2683642	yphH	30	30	78	1	S15458	SAOUHSC_00012	1	1	78
82	168565	529.929	4	34	E2683642	yphH	30	30	79	2	S18196	SAOUHSC_00014	2	2	79
83	168566	537.195	4	34	E2683642	yphH	30	30	80	3	S18878	gdpP	3	3	80
84	168570	464.977	4	34	E2683642	yphH	30	30	81	6	S28969	walI	6	6	81
85	168600	499.158	4	34	E2683642	yphH	30	30	82	15	S188777	SAOUHSC_00172	12	12	82
86	168601	502.001	4	34	E2683642	yphH	30	30	83	16	S188882	SAOUHSC_00172	13	13	83
87	168602	503.635	4	34	E2683642	yphH	30	30	84	17	S188888	SAOUHSC_00172	14	14	84
88	168603	523.62	4	34	E2683642	yphH	30	30	85	18	S189435	SAOUHSC_00172	15	15	85
89	168611	521.181	4	34	E2683642	yphH	30	30	86	19	S242072	tarL'	16	16	86
90	168613	479.277	4	34	E2683642	yphH	30	30	87	21	S265098	SAOUHSC_00246	18	18	87
91	168614	499.09	4	34	E2683642	yphH	30	30	88	22	S265104	SAOUHSC_00246	19	19	88
92	168619	464.753	4	34	E2683642	yphH	30	30	89	23	S280828	essB	20	20	89
93	168624	471.523	4	34	E2683642	yphH	30	30	90	27	S301667	SAOUHSC_00287	22	22	90
94	168626	459.497	4	34	E2683642	yphH	30	30	91	29	S306067	SAOUHSC_00293	24	24	91
95	168635	533.865	4	34	E2683642	yphH	30	30	92	33	S321552	sirTM	27	27	92
96	168636	528.174	4	34	E2683642	yphH	30	30	93	34	S321555	sirTM	28	28	93
97	168643	454.554	4	34	E2683642	yphH	30	30	94	41	S441901	treC	35	35	94
98	168653	459.399	4	34	E2683642	yphH	30	30	95	48	S795397	clfA	41	41	95
99	168678	531.351	4	34	E2683642	yphH	30	30	96	50	S1239353	bsaA	43	43	96
100	168689	466.797	4	34	E2683642	yphH	30	30	97	52	S1385806	ebh	45	45	97
101	168724	480.604	4	34	E2683642	yphH	30	30	98	59	S1967000	SAOUHSC_02090	49	49	98
102	177952	450.159	3	35	E2852618	hypD	-	-	-	58	S1847871	SAOUHSC_01943	-	-	-
103	180956	471.842	4	36	E2901395	yqcE	31	31	99	18	S189435	SAOUHSC_00172	15	15	99
104	184460	458.667	4	37	E2979738	lysR	32	32	100	3	S18878	gdpP	3	3	100
105	184520	458.209	4	37	E2979738	lysR	32	32	101	18	S189435	SAOUHSC_00172	15	15	101
106	184587	461.634	4	37	E2979738	lysR	32	32	102	37	S383182	guaA	31	31	102
107	184654	462.217	4	37	E2979738	lysR	32	32	103	50	S1239353	bsaA	43	43	103
108	192598	450.118	3	38	E3310617	pnp	-	-	-	32	S319832	SAOUHSC_00304	-	-	-
109	195677	464.048	4	39	E3371767	nanT	33	33	104	51	S1385635	ebh	44	44	104
110	197171	468.728	4	40	E3414424	acrE	34	34	105	2	S18196	SAOUHSC_00014	2	2	105
111	197172	474.16	4	40	E3414424	acrE	34	34	106	3	S18878	gdpP	3	3	106
112	197187	494.821	4	40	E3414424	acrE	34	34	107	7	S34128	orfX	7	7	107
113	197222	499.999	4	40	E3414424	acrE	34	34	108	11	S106989	phnE1	9	9	108
114	197228	491.247	4	40	E3414424	acrE	34	34	109	12	S124763	capF	10	10	109
115	197247	461.276	4	40	E3414424	acrE	34	34	110	15	S188777	SAOUHSC_00172	12	12	110
116	197248	466.472	4	40	E3414424	acrE	34	34	111	16	S188882	SAOUHSC_00172	13	13	111
117	197250	478.245	4	40	E3414424	acrE	34	34	112	17	S188888	SAOUHSC_00172	14	14	112
118	197252	494.068	4	40	E3414424	acrE	34	34	113	18	S189435	SAOUHSC_00172	15	15	113
119	197299	454.431	4	40	E3414424	acrE	34	34	114	30	S306715	SAOUHSC_00293	25	25	114
120	197315	500.943	4	40	E3414424	acrE	34	34	115	35	S335299	SAOUHSC_00320	29	29	115
121	197334	505.296	4	40	E3414424	acrE	34	34	116	37	S383182	guaA	31	31	116
122	197347	455.807	4	40	E3414424	acrE	34	34	117	40	S411300	zagA	34	34	117
123	197351	460.551	4	40	E3414424	acrE	34	34	118	42	S510230	SAOUHSC_00508	36	36	118
124	197361	496.616	4	40	E3414424	acrE	34	34	119	44	S589872	SAOUHSC_00591	37	37	119
125	197362	471.427	4	40	E3414424	acrE	34	34	120	45	S590022	SAOUHSC_00591	38	38	120
126	197444	468.999	4	40	E3414424	acrE	34	34	121	50	S1239353	bsaA	43	43	121
127	197461	499.314	4	40	E3414424	acrE	34	34	122	52	S1385806	ebh	45	45	122
128	197466	457.83	4	40	E3414424	acrE	34	34	123	53	S1388706	ebh	46	46	123
129	202905	454.924	4	41	E3599089	livJ	35	35	124	7	S34128	orfX	7	7	124
130	203044	459.956	4	41	E3599089	livJ	35	35	125	37	S383182	guaA	31	31	125
131	204432	454.983	3	42	E3627022	rbbA	-	-	-	14	S145101	SAOUHSC_00139	-	-	-
132	207854	517.859	4	43	E3691807	bcsB	36	36	126	7	S34128	orfX	7	7	126
133	208011	478.152	4	43	E3691807	bcsB	36	36	127	42	S510230	SAOUHSC_00508	36	36	127
134	208062	459.716	4	43	E3691807	bcsB	36	36	128	49	S909004	trfB	42	42	128
135	216285	467.687	4	44	E3857511	yidJ	37	37	129	18	S189435	SAOUHSC_00172	15	15	129
136	217165	464.606	4	45	E3859490	yidK	38	38	130	51	S1385635	ebh	44	44	130
137	221885	451.157	4	46	E3926210	mioC	39	39	131	3	S18878	gdpP	3	3	131
138	221899	466.187	4	46	E3926210	mioC	39	39	132	7	S34128	orfX	7	7	132
139	221954	457.438	4	46	E3926210	mioC	39	39	133	18	S189435	SAOUHSC_00172	15	15	133
140	222021	494.666	4	46	E3926210	mioC	39	39	134	37	S383182	guaA	31	31	134
141	222042	504.705	4	46	E3926210	mioC	39	39	135	44	S589872	SAOUHSC_00591	37	37	135
142	222043	454.678	4	46	E3926210	mioC	39	39	136	45	S590022	SAOUHSC_00591	38	38	136
143	222058	480.33	4	46	E3926210	mioC	39	39	137	47	S794956	clfA	40	40	137
144	222098	473.032	4	46	E3926210	mioC	39	39	138	50	S1239353	bsaA	43	43	138
145	222111	458.852	4	46	E3926210	mioC	39	39	139	52	S1385806	ebh	45	45	139
146	226939	455.143	4	47	E3989817	hemD	40	40	140	7	S34128	orfX	7	7	140
147	226970	456.84	4	47	E3989817	hemD	40	40	141	11	S106989	phnE1	9	9	141
148	226975	455.028	4	47	E3989817	hemD	40	40	142	12	S124763	capF	10	10	142
149	226999	455.367	4	47	E3989817	hemD	40	40	143	18	S189435	SAOUHSC_00172	15	15	143
150	227059	463.352	4	47	E3989817	hemD	40	40	144	35	S335299	SAOUHSC_00320	29	29	144
151	227196	477.615	4	47	E3989817	hemD	40	40	145	51	S1385635	ebh	44	44	145
152	229428	460.4	3	48	E4009397	pldB	-	-	-	14	S145101	SAOUHSC_00139	-	-	-
153	229430	457.995	3	48	E4009397	pldB	-	-	-	25	S293353	SAOUHSC_00276	-	-	-
154	237939	475.409	4	49	E4125943	priA	41	41	146	12	S124763	capF	10	10	146
155	238540	467.682	4	50	E4140281	ptsA	42	42	147	3	S18878	gdpP	3	3	147
156	238555	480.709	4	50	E4140281	ptsA	42	42	148	7	S34128	orfX	7	7	148
157	238589	458.591	4	50	E4140281	ptsA	42	42	149	11	S106989	phnE1	9	9	149
158	238593	463.726	4	50	E4140281	ptsA	42	42	150	12	S124763	capF	10	10	150
159	238613	469.081	4	50	E4140281	ptsA	42	42	151	17	S188888	SAOUHSC_00172	14	14	151
160	238673	505.644	4	50	E4140281	ptsA	42	42	152	35	S335299	SAOUHSC_00320	29	29	152
161	238691	466.596	4	50	E4140281	ptsA	42	42	153	37	S383182	guaA	31	31	153
162	238702	461.216	4	50	E4140281	ptsA	42	42	154	40	S411300	zagA	34	34	154
163	238714	451.418	4	50	E4140281	ptsA	42	42	155	44	S589872	SAOUHSC_00591	37	37	155
164	238781	481.211	4	50	E4140281	ptsA	42	42	156	50	S1239353	bsaA	43	43	156
165	238798	505.52	4	50	E4140281	ptsA	42	42	157	51	S1385635	ebh	44	44	157
166	240738	458.004	3	51	E4160157	sthA	-	-	-	8	S56160	csa1A	-	-	-
167	240744	455.223	3	51	E4160157	sthA	-	-	-	24	S290411	SAOUHSC_00270	-	-	-
168	240751	462.185	3	51	E4160157	sthA	-	-	-	43	S588043	SAOUHSC_00586	-	-	-
169	240755	479.789	3	51	E4160157	sthA	-	-	-	54	S1401126	ebh	-	-	-
170	240756	470.402	3	51	E4160157	sthA	-	-	-	55	S1401128	ebh	-	-	-
171	242060	458.487	3	52	E4217255	aceA	-	-	-	14	S145101	SAOUHSC_00139	-	-	-
172	246633	466.891	4	53	E4290300	nrfC	43	43	158	1	S15458	SAOUHSC_00012	1	1	158
173	246637	485.145	4	53	E4290300	nrfC	43	43	159	2	S18196	SAOUHSC_00014	2	2	159
174	246638	497.126	4	53	E4290300	nrfC	43	43	160	3	S18878	gdpP	3	3	160
175	246645	471.146	4	53	E4290300	nrfC	43	43	161	4	S25084	walR	4	4	161
176	246646	451.824	4	53	E4290300	nrfC	43	43	162	5	S27706	walH	5	5	162
177	246654	535.023	4	53	E4290300	nrfC	43	43	163	7	S34128	orfX	7	7	163
178	246684	480.748	4	53	E4290300	nrfC	43	43	164	10	S90289	sbnI	8	8	164
179	246687	483.51	4	53	E4290300	nrfC	43	43	165	11	S106989	phnE1	9	9	165
180	246692	482.258	4	53	E4290300	nrfC	43	43	166	12	S124763	capF	10	10	166
181	246710	458.203	4	53	E4290300	nrfC	43	43	167	15	S188777	SAOUHSC_00172	12	12	167
182	246713	468.583	4	53	E4290300	nrfC	43	43	168	17	S188888	SAOUHSC_00172	14	14	168
183	246715	470.524	4	53	E4290300	nrfC	43	43	169	18	S189435	SAOUHSC_00172	15	15	169
184	246776	485.712	4	53	E4290300	nrfC	43	43	170	35	S335299	SAOUHSC_00320	29	29	170
185	246793	481.508	4	53	E4290300	nrfC	43	43	171	37	S383182	guaA	31	31	171
186	246804	484.888	4	53	E4290300	nrfC	43	43	172	39	S411210	zagA	33	33	172
187	246805	488.04	4	53	E4290300	nrfC	43	43	173	40	S411300	zagA	34	34	173
188	246809	503.05	4	53	E4290300	nrfC	43	43	174	42	S510230	SAOUHSC_00508	36	36	174
189	246817	464.857	4	53	E4290300	nrfC	43	43	175	44	S589872	SAOUHSC_00591	37	37	175
190	246831	473.317	4	53	E4290300	nrfC	43	43	176	46	S781312	pgm	39	39	176
191	246857	470.697	4	53	E4290300	nrfC	43	43	177	49	S909004	trfB	42	42	177
192	246887	523.242	4	53	E4290300	nrfC	43	43	178	50	S1239353	bsaA	43	43	178
193	246903	511.925	4	53	E4290300	nrfC	43	43	179	51	S1385635	ebh	44	44	179
194	246904	456.775	4	53	E4290300	nrfC	43	43	180	52	S1385806	ebh	45	45	180
195	247285	472.078	4	54	E4300053	mdtP	44	44	181	12	S124763	capF	10	10	181
196	247653	455.747	4	55	E4300198	mdtP	45	45	182	2	S18196	SAOUHSC_00014	2	2	182
197	247654	466.146	4	55	E4300198	mdtP	45	45	183	3	S18878	gdpP	3	3	183
198	247671	467.356	4	55	E4300198	mdtP	45	45	184	7	S34128	orfX	7	7	184
199	247712	487.544	4	55	E4300198	mdtP	45	45	185	12	S124763	capF	10	10	185
200	247736	457.472	4	55	E4300198	mdtP	45	45	186	18	S189435	SAOUHSC_00172	15	15	186
201	247938	458.082	4	55	E4300198	mdtP	45	45	187	50	S1239353	bsaA	43	43	187
202	248886	450.48	4	56	E4305473	yjcS	46	46	188	4	S25084	walR	4	4	188
203	248931	468.166	4	56	E4305473	yjcS	46	46	189	11	S106989	phnE1	9	9	189
204	248938	464.047	4	56	E4305473	yjcS	46	46	190	12	S124763	capF	10	10	190
205	249710	452.362	4	57	E4319472	phnJ	47	47	191	12	S124763	capF	10	10	191
206	250143	456.178	4	58	E4320637	phnI	48	48	192	12	S124763	capF	10	10	192
207	252218	457.318	4	59	E4323915	phnD	49	49	193	11	S106989	phnE1	9	9	193
208	252224	538.009	4	59	E4323915	phnD	49	49	194	12	S124763	capF	10	10	194
209	252228	473.23	4	59	E4323915	phnD	49	49	195	13	S134253	capO	11	11	195
210	252296	464.495	4	59	E4323915	phnD	49	49	196	30	S306715	SAOUHSC_00293	25	25	196
211	252312	470.516	4	59	E4323915	phnD	49	49	197	35	S335299	SAOUHSC_00320	29	29	197
212	252331	484.52	4	59	E4323915	phnD	49	49	198	37	S383182	guaA	31	31	198
213	252365	463.344	4	59	E4323915	phnD	49	49	199	44	S589872	SAOUHSC_00591	37	37	199
214	252479	451.024	4	59	E4323915	phnD	49	49	200	52	S1385806	ebh	45	45	200
215	252651	454.323	4	60	E4323969	phnD	50	50	201	12	S124763	capF	10	10	201
216	253454	450.992	4	61	E4328506	rdcA	51	51	202	12	S124763	capF	10	10	202
217	253546	451.39	4	61	E4328506	rdcA	51	51	203	36	S335314	SAOUHSC_00320	30	30	203
218	254461	476.745	4	62	E4351396	dcuS	52	52	204	2	S18196	SAOUHSC_00014	2	2	204
219	254462	495.33	4	62	E4351396	dcuS	52	52	205	3	S18878	gdpP	3	3	205
220	254468	472.869	4	62	E4351396	dcuS	52	52	206	4	S25084	walR	4	4	206
221	254476	528.071	4	62	E4351396	dcuS	52	52	207	7	S34128	orfX	7	7	207
222	254506	509.578	4	62	E4351396	dcuS	52	52	208	11	S106989	phnE1	9	9	208
223	254510	492.585	4	62	E4351396	dcuS	52	52	209	12	S124763	capF	10	10	209
224	254530	458.393	4	62	E4351396	dcuS	52	52	210	17	S188888	SAOUHSC_00172	14	14	210
225	254532	477.132	4	62	E4351396	dcuS	52	52	211	18	S189435	SAOUHSC_00172	15	15	211
226	254574	452.462	4	62	E4351396	dcuS	52	52	212	31	S307758	nanT	26	26	212
227	254605	485.97	4	62	E4351396	dcuS	52	52	213	37	S383182	guaA	31	31	213
228	254612	459.055	4	62	E4351396	dcuS	52	52	214	39	S411210	zagA	33	33	214
229	254613	489.712	4	62	E4351396	dcuS	52	52	215	40	S411300	zagA	34	34	215
230	254617	477.402	4	62	E4351396	dcuS	52	52	216	42	S510230	SAOUHSC_00508	36	36	216
231	254625	485.086	4	62	E4351396	dcuS	52	52	217	44	S589872	SAOUHSC_00591	37	37	217
232	254637	461.139	4	62	E4351396	dcuS	52	52	218	46	S781312	pgm	39	39	218
233	254643	450.732	4	62	E4351396	dcuS	52	52	219	47	S794956	clfA	40	40	219
234	254689	510.418	4	62	E4351396	dcuS	52	52	220	50	S1239353	bsaA	43	43	220
235	261475	456.72	4	63	E4450039	ytfQ	53	53	221	12	S124763	capF	10	10	221
236	263946	493.026	4	64	E4544464	fimC	54	54	222	51	S1385635	ebh	44	44	222
237	264284	480.918	4	65	E4546272	fimD	55	55	223	51	S1385635	ebh	44	44	223
238	268802	473.066	4	66	E4588098	yjiA	56	56	224	51	S1385635	ebh	44	44	224
239	269074	468.397	4	67	E4588212	yjiA	57	57	225	51	S1385635	ebh	44	44	225
240	269653	502.186	4	68	E4588503	yjiA	58	58	226	51	S1385635	ebh	44	44	226
241	271981	466.689	4	69	E4638927	creD	59	59	227	2	S18196	SAOUHSC_00014	2	2	227
242	271982	472.848	4	69	E4638927	creD	59	59	228	3	S18878	gdpP	3	3	228
243	272404	460.587	4	70	E4639023	creD	60	60	229	2	S18196	SAOUHSC_00014	2	2	229
244	272405	457.26	4	70	E4639023	creD	60	60	230	3	S18878	gdpP	3	3	230
Note: Index 1 indicates the number of significant QTLs in the direct genetic effect network; Index 2 represents the number of significant QTLs in the indirect genetic effect network; Index 3 represents the number of significant interspecific QTL combinations in the genome-genome epistatic effect network.
